# Supplementary material for: Functional Characterization of Double-Bond Reductases in Dihydro-β-Ionone Biosynthesis in Cymbidium sinense
Source: Plants (Basel). 2025 Dec 13;14(24):3804. doi: 10.3390/plants14243804 (PMC12736756; doi:10.3390/plants14243804)
Supplement: Supplementary file 1 [file plants-14-03804-s001.zip]

Archive with 1 entries (1 files):
- plants-3995850-supplementary.pdf
